# Supplementary material for: Rib microstructure in thunniform ichthyosaurs and toothed whales
Source: PeerJ. 2026 Jul 7;14:e21486. doi: 10.7717/peerj.21486 (PMC13353231; doi:10.7717/peerj.21486)
Supplement: Supplemental Information 1 [file peerj-14-21486-s001.r]

### BoneProfileR ###

library(BoneProfileR)

### loading files ###

#wd <- "/mnt/external/pro/msc/jorgen/bin_pic"
wd <- "D:/pro/msc/jorgen/bin_pic"
setwd(wd)

spm <- list.files(path = wd, full.names = FALSE)
res_wd <- paste(wd, "/results/", sep = "")
dir.create(res_wd)

for (i in seq_along(spm)) {
  if ("results" %in% spm[i]) {
    spm <- spm[-i]
  }
}

for (i in spm) {
  bone <- BP_OpenImage(file = i)
  res_path <- paste(res_wd, i, sep = "")

  # Preparation
  bone <- BP_DetectBackground( #Background
    bone = bone,
    analysis = "logistic"
  )
  bone <- BP_DetectForeground( #Foreground
    bone = bone,
    analysis = "logistic"
  )
  bone <- BP_DetectCenters( #Centers
    bone = bone,
    analysis = "logistic",
    method = "Accurate"
  )

  # Analyses
  bone <- BP_EstimateCompactness(
    bone = bone,
    analysis = "logistic",
    center = "ontogenetic"
  )
  bone <- BP_FitMLCompactness(
    bone = bone,
    analysis = "logistic"
  )
  fittedpar <- BP_GetFittedParameters(
    bone = bone,
    analysis = "logistic",
    type = "global"
  )[, "mean"]
  bone <- BP_DuplicateAnalysis(
    bone = bone,
    from = "logistic",
    to = "flexit"
  )
  bone <- BP_FitMLCompactness(
    bone = bone,
    fitted.parameters = c(fittedpar, K1 = 1, K2 = 1),
    fixed.parameters = NULL,
    analysis = "flexit"
  )
  aic <- compare_AIC(
    Logistic = BP_GetFittedParameters(
      bone = bone,
      analysis = "logistic",
      ML = TRUE,
      return.all = TRUE
    ),
    Flexit = BP_GetFittedParameters(
      bone = bone,
      analysis = "flexit",
      ML = TRUE,
      return.all = TRUE
    )
  )

  # First results : models and AIC
  write.table(
    aic,
    file = paste(res_path, "_aic.txt", sep = ""),
    sep = "\t"
  )
  # Models to pdf
  pdf(
    file = paste(res_path, "_models.pdf", sep = ""),
    width = 8,
    height = 10,
    pointsize = 12
  )
  layout(1:2)
  plot(
    bone,
    type = "observations+model",
    analysis = "logistic",
    restorePar = FALSE,
    mar = c(4, 4, 2, 5)
  )
  plot(
    bone,
    type = "observations+model",
    analysis = "flexit",
    restorePar = FALSE,
    mar = c(4, 4, 2, 5)
  )
  dev.off()
  # Bone to pdf
  pdf(
    file = paste(res_path, "_bone_plot.pdf", sep = ""),
    width = 8,
    height = 10,
    pointsize = 12
  )
  layout(1:1)
  plot(bone)
  dev.off()

  # Estimation of parameters
  bone <- BP_FitMLRadialCompactness(
    bone = bone,
    analysis = "logistic"
  )
  outlog <- RM_get(
    x = bone,
    RMname = "logistic",
    valuename = "optimRadial"
  )$synthesis
  write.table(
    outlog,
    file = paste(res_path, "_log_par.txt", sep = ""),
    sep = "\t"
  )
  bone <- BP_FitMLRadialCompactness(
    bone = bone,
    analysis = "flexit"
  )
  outflex <- RM_get(
    x = bone,
    RMname = "flexit",
    valuename = "optimRadial"
  )$synthesis
  write.table(
    outflex,
    file = paste(res_path, "_flex_par.txt", sep = ""),
    sep = "\t"
  )
}
